# Supplementary material for: A tissue-specific gene expression template portrays heart development and pathology
Source: Hum Genomics. 2014 Mar 11;8(1):6. doi: 10.1186/1479-7364-8-6 (PMC4007492; doi:10.1186/1479-7364-8-6)
Supplement: Additional file 2: Table S2 — Significant changes in expression among heart tissues (fold change). [file 1479-7364-8-6-S2.xlsx]

## Sheet: Supp Table 2
Additional Tabel 2. Significant* changes in expression among heart tissues (fold change)
		Spatial	Temporal			Pathologcial comparison
Transcript ID	Gene Symbol	Adult LV vs Adult RV	Fetal RV vs. Control infant RV	Adult RV vs. Control infant RV	Adult RV vs. fetal RV	TOF RV vs. Control infant RV	TOF RV vs. Adult LV	Adult LV vs. Control infant RV
3647421	ABAT					-1.09668	-1.09936
2349483	AMY1A		-1.24847	-1.14931		-1.14093	-1.08
3020843	ANKRD7						-1.20234	1.07372
3350655	APOC3	-1.08	-1.19495			-1.15367	x	-1.11798
3203569	AQP3	-1.1		1.15144	1.13763
3063589	AZGP1			1.63837	1.74009		-1.35449	1.40221
3105600	CA2	-1.08			1.15
4035833	CD24	-1.37924		1.46324	1.31013
3010503	CD36		-1.12574	1.11099	1.16761	1.13127	1.06848	1.04174
3178583	CKS2		1.69271		-1.68789		1.19344	-1.08007
3924424	COL6A2					-1.1009	-1.08045
3766480	CSH1	-1.046	-1.12712			-1.09673	x	-1.09211
2773434	CXCL2				1.20706		-1.22951
2528476	DES		-1.05823	1.03098	1.06148	1.04371	1.03137
3552083	DLK1					-1.13247	x	-1.07282
2862696	ENC1	1.25351	1.18298	-1.18422	-1.26681		-1.20767	1.12443
3752271	EVI2A	-1.1685		1.3127	1.34109	1.18291	x
3142381	FABP4	-1.22594		1.33593	1.34697
2923661	GJA1	1.21091		-1.2942	-1.13324
3000503	IGFBP1					-1.10228	-1.06561
3757050	KRT13			-1.07533		-1.0873	x	-1.07097
3757154	KRT14							-1.04972
3455478	KRT6A	-1.04893	-1.10968			-1.11349	x	-1.09141
3415320	KRT7			-1.09442		-1.09223	x	-1.03849
3945225	MAFF					-1.09652	-1.12393
3246407	MSMB					-1.26019	-1.13909
3471427	MYL2	1.03467			-1.01443	1.03782	x	1.01937
3883921	MYL9	-1.02725		-1.04854	-1.05483		1.06825	-1.06077
2581000	NEB						-1.24957	1.1562
3942021	NEFH					-1.0696	x	-1.0396
3349858	NNMT	-1.30047		1.74854	1.8157	1.17244	-1.16808	1.2919
3354227	NRGN			-1.09766		-1.08939	x	-1.05445
3177111	NTRK2		-1.17726	-1.10854		-1.17185	x	-1.10269
3490892	OLFM4	-1.35943		1.32976	1.32461			-1.08099
3921599	PCP4					1.10384	1.13944
3872053	PEG3			-1.10292	-1.11389	-1.17996	x	-1.08826
2976360	PERP					1.11896	1.08115
2773358	PPBP	-1.14527				-1.13675	x	-1.14166
2373842	PTPRC			1.33392	1.39215	1.19724	-1.13644	1.283
2649367	PTX3			1.34897			-1.51851	1.22877
2359664	S100A9	-1.145		1.3025	1.2955		-1.19656	1.0771
2717078	S100P					-1.13389	x	-1.0432
3587495	SCG5			-1.14335	-1.16304	-1.13337	x
2730396	SMR3A	-1.106				-1.16032	x	-1.1475
2962876	SNAP91		-1.22287	-1.50718		-1.44349	x	-1.29232
2735027	SPP1		1.46353	1.34715				1.18664
2709750	SST					-1.10059	x	-1.09045
3985008	TCEAL2	1.07381				-1.11111	-1.16889
2643312	TF					-1.174	x
3061621	TFPI2
3589458	THBS1			1.31918		1.11962	-1.1517	1.22235
	PRKCB
	TFPI2
	CA2
Total # of genes with changed expression		18	11	25	20	33	23	31
*All numbers entered were significant by t-test; p < 0.05, with Benjamini-Hochburg correction for multiple testing. Blank cells indicate no significant difference in expression
X = genes with changed expression betrween TOF RV and normal infant RV, but not between TOF RV and Adult LV
